# Supplementary material for: Sensory Features Introduced by Brewery Spent Grain with Impact on Consumers’ Motivations and Emotions for Fibre-Enriched Products
Source: Foods. 2021 Dec 24;11(1):36. doi: 10.3390/foods11010036 (PMC8750114; doi:10.3390/foods11010036)
Supplement: Supplementary file 1 [file foods-11-00036-s001.zip]

Archive with 2 entries (2 files):
- Supplementary Questionnaire S1.pdf
- Supplementary Table S1.pdf
